# Supplementary material for: Combined Approaches for Drug Design Points the Way to Novel Proline Racemase Inhibitor Candidates to Fight Chagas’ Disease
Source: PLoS One. 2013 Apr 16;8(4):e60955. doi: 10.1371/journal.pone.0060955 (PMC3628851; doi:10.1371/journal.pone.0060955)
Supplement: Table S1 — Pyrazole-bearing analogues of PYC were synthesized by conventional and specific procedures, as described in the Material and Methods. Compound abbreviations used throughout the manuscript text are shown in parenthesis. (ZIP) [file pone.0060955.s001.zip]

Archive with 3 entries (2 files):
- Table S1.doc
- __MACOSX/
- __MACOSX/._Table S1.doc
